# Supplementary material for: Optimization of Antiproliferative Properties of Triimine Copper(II) Complexes
Source: J Med Chem. 2024 Nov 4;67(21):19475–502. doi: 10.1021/acs.jmedchem.4c01806 (PMC11571215; doi:10.1021/acs.jmedchem.4c01806)
Supplement: Supplementary file 2 — jm4c01806_si_004.csv [file jm4c01806_si_004.csv]

Compound_ID	SMILES	IC50 HCT116 (uM)	IC50 HCT116-DoxR (uM)	IC50 A2780 (uM)	IC50 Fibroblasts (uM)
Cu1a	Cl[Cu]3([N]1=CC=CC=C1C2=CC(C6=C(C=CC=C7)C7=CC=C6)=CC(C5=[N]4C=CC=C5)=[N]23)4Cl	0.28±0.03	0.24±0.02	0.53±0.07	9.26±0.90
Cu1b	Cl[Cu]3([N]1=CC=CC=C1C2=CC(C6=CC(C=CC=C7)=C7C=C6)=CC(C5=[N]4C=CC=C5)=[N]23)4Cl	0.21±0.05	0.29±0.02	0.57±0.06	13.30±1.00
Cu1d	Cl[Cu]3([N]1=CC=CC=C1C2=CC(C6=CC(C=CC(OC)=C7)=C7C=C6)=CC(C5=[N]4C=CC=C5)=[N]23)4Cl	0.36±0.04	0.31±0.01	0.48±0.08	6.42±0.50
Cu2a	Cl[Cu]2([N]1=C(C6=[N]5C=CS6)C=C(C4=C(C=CC=C7)C7=CC=C4)C=C1C3=[N]2C=CS3)5Cl	>50	>50	-	>50
Cu2b	Cl[Cu]2([N]1=C(C7=[N]6C=CS7)C=C(C4=CC(C=CC=C5)=C5C=C4)C=C1C3=[N]2C=CS3)6Cl	50	>50	-	>50
Cu2c	Cl[Cu]2([N]1=C(C6=[N]5C=CS6)C=C(C4=C(C=CC=C7)C7=C(OC)C=C4)C=C1C3=[N]2C=CS3)5Cl	22.25±0.20	15.22±0.05	18.38±0.73	15.58±1.10
Cu2d	Cl[Cu]2([N]1=C(C7=[N]6C=CS7)C=C(C4=CC(C=CC(OC)=C5)=C5C=C4)C=C1C3=[N]2C=CS3)6Cl	50	>50	-	>50
